# Supplementary material for: Chromatin accessibility uncovers KRAS-driven FOSL2 promoting pancreatic ductal adenocarcinoma progression through up-regulation of CCL28
Source: Br J Cancer. 2023 Jun 28;129(3):426–43. doi: 10.1038/s41416-023-02313-y (PMC10403592; doi:10.1038/s41416-023-02313-y)
Supplement: Supplementary file 8 — Table S1 [file 41416_2023_2313_MOESM8_ESM.xlsx]

## Sheet: Sheet2
Sample	Raw Reads	Raw Base(G)	Sequence Deep(X mosue genome size)	Product
EY_M_KC_1B	53776391	16.14	5.97778	ATACseq
EY_M_KPC_1B	54737831	16.42	6.08148	ATACseq
EY_M_KC_2B	64021507	19.2	7.11111	ATACseq
EY_M_WT_2B	56992726	17.1	6.33333	ATACseq
EY_M_WT_1B	56316370	16.9	6.25926	ATACseq
EY_M_KPC_2B	52460478	15.74	5.82963	ATACseq
EY_M_KC_1A_input	64698148	19.41	7.18889	ChIPseq
EY_M_KC_1A_IP	54689478	16.41	6.07778	ChIPseq
EY_M_KC_2A_input	55199411	16.56	6.13333	ChIPseq
EY_M_KC_2A_IP	60966711	18.29	6.77407	ChIPseq
EY_M_KPC_2A_input	56519611	16.95	6.27778	ChIPseq
EY_M_KPC_2A_IP	58426251	17.52	6.48889	ChIPseq
EY_M_KPC_1A_input	53919834	16.17	5.98889	ChIPseq
EY_M_KPC_1A_IP	54350351	16.31	6.04074	ChIPseq
EY_M_WT_1A_input	42376524	12.71	4.70741	ChIPseq
EY_M_WT_1A_IP	61717020	18.52	6.85926	ChIPseq
EY_M_WT_2A_input	54229134	16.27	6.02593	ChIPseq
EY_M_WT_2A_IP	58770643	17.63	6.52963	ChIPseq
EY_M_KPC_2B	104271914	15.64	5.79259	RNAseq
EY_M_KC_2B	111499526	16.72	6.19259	RNAseq
EY_M_KC_1B	103920636	15.59	5.77407	RNAseq
EY_M_KPC_1B	119556484	17.93	6.64074	RNAseq
EY_M_WT_2B	117569624	17.64	6.53333	RNAseq
EY_M_WT_1B	117116744	17.57	6.50741	RNAseq
Note: The depth of sequenced library is equal to­­ raw base divided by the genome size of mouse.
