# Supplementary material for: Chromatin accessibility uncovers KRAS-driven FOSL2 promoting pancreatic ductal adenocarcinoma progression through up-regulation of CCL28
Source: Br J Cancer. 2023 Jun 28;129(3):426–43. doi: 10.1038/s41416-023-02313-y (PMC10403592; doi:10.1038/s41416-023-02313-y)
Supplement: Supplementary file 9 — Table S2 [file 41416_2023_2313_MOESM9_ESM.xlsx]

## Sheet: Sheet1
Table S2. The primer sequences were used in this study
Primers sequences used for genotyping
Cre	Mouse	Forward:GCGGTCTGGCAGTAAAAACTATC
	Mouse	Reverse:GTGAAACAGCATTGCTGTCACTT
Kras-Wild	Mouse	Forward:TGTCTTTCCCCAGCACAGT
Kras-Mutant	Mouse	Forward:GCAGGTCGAGGGACCTAATA
	Mouse	Reverse:CTGCATAGTACGCTATACCCTGT
p53-Wild	Mouse	Forward:AGGTGTGGCTTCTGGCTTC
p53-Mutant	Mouse	Forward:CCATGGCTTGAGTAAGTCTGCA
	Mouse	Reverse:GAAACTTTTCACAAGAACCAGATCA
Primers sequences used for real-time PCR
Runx3	Mouse	Forward:CCTACCACCTCTTTTACGGCG
		Reverse:CATGAGGTTGCCTGCTGACAC
Egfr	Mouse	Forward:ACTCTTCGGGACACCCAATCA
		Reverse:CTGCCTCTGCTCACATTCTGG
Cd22	Mouse	Forward:AGGCTTCCAACGACATAGGC
		Reverse:GGGGAGACTTTAGGGATGCG
Mmp2	Mouse	Forward:CAGGGCACCTCCTACAACAG
		Reverse:CAGTGGACATAGCGGTCTCG
Ildr2	Mouse	Forward:ATGCCACTTTTCCACGTCCTC
		Reverse:TAGGGGTCCCATTCCAGGTTC
Irf8	Mouse	Forward:CGGGGCTGATCTGGGAAAAT
		Reverse:AGCGTAACCTCGTCTTCCAC
FOSL2	Human	Forward:AACTTTGACACCTCGTCCCG
		Reverse:GATGAATGCACTGCCTGAGC
Fosl2	Mouse	Forward:ACGCTCACATCCCTACAGTC
		Reverse:CGGATTCGACGCTTCTCCT
CCL28	Human	Forward:GGATTGTGACTTGGCTGCTGT
		Reverse:TTCGTGTTTCCCCTGATGTGC
Ccl28	Mouse	Forward:TTGAAGCAGTGGATGAGAGCC
		Reverse:TCCTTCCTGCTGGGTTGTTTT
		Reverse:TGTCTGATCCCTGACCCGAA
β-actin	Human	Forward:CATGTACGTTGCTATCCAGGC
		Reverse:CTCCTTAATGTCACGCACGAT
β-actin	Mouse	Forward:GGCTGTATTCCCCTCCATCG
		Reverse:CCAGTTGGTAACAATGCCATGT
Primers sequences used for ChIP-qPCR.
CCL28-BS1	Human	Forward:GAAGCCTAAAGTGCCCCAAC
		Reverse:AGATGCTGGTCTTGAACTCCTG
CCL28-BS2	Human	Forward:CTTCCACCTTGGTCTCCCATA
		Reverse:CAGCATTCCAGCCTTTCCAC
CCL28-BS3	Human	Forward:AGTAACAGTGAGTCAACAGGCATT
		Reverse:CAGGAAACCCCTCCCATTAG
CCL28-BS4	Human	Forward:CACCGGGTAATATGAATCACTTTG
		Reverse:GTGGATATGGATGGGCAGTTC
