# Supplementary material for: Chromatin accessibility uncovers KRAS-driven FOSL2 promoting pancreatic ductal adenocarcinoma progression through up-regulation of CCL28
Source: Br J Cancer. 2023 Jun 28;129(3):426–43. doi: 10.1038/s41416-023-02313-y (PMC10403592; doi:10.1038/s41416-023-02313-y)
Supplement: Supplementary file 10 — Table S3 [file 41416_2023_2313_MOESM10_ESM.xlsx]

## Sheet: Sheet1
Table S3. The target sequences shRNAs in this study
Gene	Species	Sequence(5'-3')
shFOSL2 #1	Human	CACGGCCCAGTGTGCAAGATT
shFOSL2 #2	Human	CAGCAGAAATTCCGGGTAGAT
sh-KRAS #1	Human	GAGGGCTTTCTTTGTGTATTT
sh-KRAS #2	Human	CCTATGGTCCTAGTAGGAAAT
