# Supplementary material for: Chromatin accessibility uncovers KRAS-driven FOSL2 promoting pancreatic ductal adenocarcinoma progression through up-regulation of CCL28
Source: Br J Cancer. 2023 Jun 28;129(3):426–43. doi: 10.1038/s41416-023-02313-y (PMC10403592; doi:10.1038/s41416-023-02313-y)
Supplement: Supplementary file 11 — Table S4 [file 41416_2023_2313_MOESM11_ESM.xlsx]

## Sheet: Sheet1
Table S4. Antibodies used for western blotting, immunofluorescence and immumohistochemical staining in this study.
Protein targets	Assays	Rabbit/mouse	Company	Product Code	Species Reactivity	Concentrations	Observed Band
Primary antibodies
N/H/K-Ras	WB/IHC	anti-rabbit	Immunoway	YT2960	Human; Mouse	WB 1:500; IHC 1:100	20KD
FOSL2	WB/IHC	anti-rabbit	Immunoway	YT1739	Human; Mouse	WB 1:500; IHC 1:100	43KD
CCL28	WB/IHC	anti-rabbit	Proteintech	18214-1-AP	Human; Mouse	WB 1:500; IHC 1:100	10KD
MEK1/2	WB	anti-rabbit	Immunoway	YT2715	Human; Mouse	1:500	43KD
Phospho-MEK1/2 ( Ser218/222)	WB	anti-rabbit	Immunoway	YP0167	Human; Mouse	1:500	48KD
ERK 1/2	WB	anti-rabbit	CST	4695T	Human; Mouse	1:1000	44,42KD
Phospho-ERK1/2 (Thr202/Tyr204)	WB	anti-rabbit	CST	4370T	Human; Mouse	1:1000	44,42KD
β-actin	WB	anti-mouse	zsbio	TA-09	Human; Mouse	1:1000	43KD
Ki-67	IHC	anti-rabbit	servicebio	GB111499	Human; Mouse	1:400
FOSL2	ChIP-qPCR	anti-rabbit	CST	19967S	Human	01:50:00
Secondary antibodies
goat anti-mouse IgG	WB		zsbio	ZB2305		1:5000
goat anti-rabbit IgG	WB		zsbio	ZB2301		1:5000
