# Supplementary material for: Chromatin accessibility uncovers KRAS-driven FOSL2 promoting pancreatic ductal adenocarcinoma progression through up-regulation of CCL28
Source: Br J Cancer. 2023 Jun 28;129(3):426–43. doi: 10.1038/s41416-023-02313-y (PMC10403592; doi:10.1038/s41416-023-02313-y)
Supplement: Supplementary file 12 — Table S5 [file 41416_2023_2313_MOESM12_ESM.xlsx]

## Sheet: Table S4
Table S5: Correlations between FOSL2 expression and clinicopathological characteristics of patients with PDAC.
	Low FOSL2	High FOSL2	P-value
Number	31	32
Gender = M (%)	18 (58.1)	18 ( 56.2)	1
Age = High (%)	12 (38.7)	19 ( 59.4)	0.133
Grade = III (%)	10 (32.3)	19 ( 59.4)	0.044
Location = Head (%)	15 (48.4)	22 ( 68.8)	0.128
T= T3 (%)	18 (78.3)	20 ( 83.3)	0.724
N= Yes (%)	14 (46.7)	11 ( 36.7)	0.601
M = M1 (%)	1 ( 3.2)	3 ( 9.4)	0.613
